# Supplementary material for: Bone marrow mesenchymal stem cells alleviate neurological dysfunction by reducing autophagy damage via downregulation of SYNPO2 in neonatal hypoxic–ischemic encephalopathy rats
Source: Cell Death Dis. 2025 Feb 25;16(1):131. doi: 10.1038/s41419-025-07439-w (PMC11862179; doi:10.1038/s41419-025-07439-w)
Supplement: Supplementary file 3 — Original data for qPCR [file 41419_2025_7439_MOESM3_ESM.xlsx]

## Sheet: Fig 1D
		GAPDH	SYNPO2	∆Ct	-∆∆Ct	2-∆∆Ct
normal	1	14.875	26.8559	11.9809	-0.000243704	0.999831
normal	1	15.0503	27.036	11.9857	-0.00507608	0.996488
normal	1	14.6602	26.5088	11.8486	0.13207	1.09587
normal	1	14.3013	26.4087	12.1074	-0.12675	0.915892
OGD	2	14.3875	22.9849	8.59738	3.38325	10.4342
OGD	2	14.3074	22.6025	8.29516	3.68547	12.8658
OGD	2	14.1492	22.8648	8.71561	3.26501	9.61315
OGD+CM	3	17.0292	27.419	10.3897	1.59087	3.01232
OGD+CM	3	15.5061	26.8139	11.3078	0.672821	1.59419
OGD+CM	3	15.7113	26.5618	10.8505	1.13013	2.18878

## Sheet: Fig 4A
cortex		GAPDH	Synpo2	∆Ct	-∆∆Ct	2-∆∆Ct
NHIE+shNC	1	15.74	18.79	3.05	-0.63	0.646176
NHIE+shNC	1	15.63	18.57	2.94	-0.52	0.697372
NHIE+shNC	1	15.08	17.12	2.04	0.38	1.30134
NHIE+shNC	1	15.28	17.67	2.39	0.03	1.02101
NHIE+shNC	1	15.53	17.21	1.68	0.74	1.67018
NHIE+shSYNPO2	2	16.48	19.64	3.16	-0.74	0.598739
NHIE+shSYNPO2	2	16.71	22.61	5.9	-3.48	0.0896222
NHIE+shSYNPO2	2	15.63	19.52	3.89	-1.47	0.360982
NHIE+shSYNPO2	2	16.39	23.12	6.73	-4.31	0.0504151
NHIE+shSYNPO2	2	16.4	20.36	3.96	-1.54	0.343885
hippocampus		GAPDH	Synpo2	∆Ct	-∆∆Ct	2-∆∆Ct
NHIE+shNC	1	15.52	18.06	2.54	-0.294	0.815637
NHIE+shNC	1	15.22	17.58	2.36	-0.114	0.924023
NHIE+shNC	1	15.06	17.19	2.13	0.116	1.08373
NHIE+shNC	1	15.04	17.13	2.09	0.156	1.11419
NHIE+shNC	1	15.17	17.28	2.11	0.136	1.09885
NHIE+shSYNPO2	2	15.36	17.66	2.3	-0.054	0.963262
NHIE+shSYNPO2	2	16.16	19.96	3.8	-1.554	0.340565
NHIE+shSYNPO2	2	15.8	19.93	4.13	-1.884	0.270931
NHIE+shSYNPO2	2	15.27	18.1	2.83	-0.584	0.667112
NHIE+shSYNPO2	2	15.61	17.79	2.18	0.066	1.04681

## Sheet: Fig 2M and 6B
cortex		GAPDH	Synpo2	∆Ct	-∆∆Ct	2-∆∆Ct
Sham	1	15.49	25.5855	10.0955	-0.0260194	0.982126
Sham	1	15.6983	25.201	9.50269	0.566778	1.48121
Sham	1	15.2227	25.4423	10.2196	-0.150131	0.901168
Sham	1	15.5577	25.9272	10.3695	-0.300029	0.812236
Sham	1	15.3934	25.5253	10.1319	-0.0624373	0.957645
Sham	1	15.4898	25.5874	10.0976	-0.0281615	0.980669
HIE+PBS	2	15.72	25.1384	9.41841	0.65106	1.57032
HIE+PBS	2	16.0547	26.1361	10.0814	-0.0119306	0.991764
HIE+PBS	2	15.9138	25.58	9.66615	0.403318	1.32255
HIE+PBS	2	16.1081	25.5113	9.4032	0.66627	1.58696
HIE+PBS	2	15.5143	24.6368	9.12253	0.946939	1.92778
HIE+PBS	2	15.4977	25.6871	10.1894	-0.119916	0.920241
HIE+BMSCs	3	16.7002	26.8979	10.1977	-0.128224	0.914957
HIE+BMSCs	3	15.568	25.798	10.2301	-0.160616	0.894643
HIE+BMSCs	3	16.2955	26.941	10.6455	-0.576053	0.670797
HIE+BMSCs	3	16.2228	26.8323	10.6095	-0.539985	0.687778
BMSCs+OE-NC	1	15.1705	25.2287	10.0582	-0.0984504	0.934036
BMSCs+OE-NC	1	15.7142	26.0464	10.3322	-0.372433	0.772479
BMSCs+OE-NC	1	15.3736	24.8593	9.48573	0.474041	1.38899
BMSCs+OE-NC	1	15.7016	25.8543	10.1527	-0.192929	0.874828
BMSCs+OE-NC	1	15.66	25.43	9.77	0.189771	1.14058
BMSCs+OE	2	16.064	25.1332	9.06918	0.890587	1.85393
BMSCs+OE	2	15.4509	24.4272	8.97637	0.983396	1.97711
BMSCs+OE	2	16.21	25.2	8.99	0.969771	1.95853
BMSCs+OE	2	16.5174	25.62	9.1026	0.857174	1.81149
BMSCs+dPDZ	3	15.4876	25.145	9.65746	0.302315	1.23312
BMSCs+dPDZ	3	15.4497	25.8984	10.4486	-0.488867	0.712585
BMSCs+dPDZ	3	15.3078	25.7797	10.4719	-0.5121	0.701201
BMSCs+dPDZ	3	15.1764	25.6985	10.5221	-0.562339	0.677203
BMSCs+dPDZ	3	15.7546	25.391	9.63636	0.323408	1.25128
BMSCs+dPDZ	3	15.201	26.0776	10.8766	-0.916827	0.529673
hippocampus		GAPDH	Synpo2	∆Ct	-∆∆Ct	2-∆∆Ct
Sham	1	15.6408	26.1408	10.5	0.149782	1.1094
Sham	1	16.0376	26.4468	10.4092	0.240579	1.18147
Sham	1	15.7293	26.0884	10.3591	0.290666	1.2232
Sham	1	15.6707	26.4755	10.8047	-0.154971	0.898151
Sham	1	15.7769	26.7201	10.9431	-0.293378	0.815989
Sham	1	15.637	26.5194	10.8824	-0.232678	0.851054
HIE+PBS	2	15.9806	25.1632	9.18259	1.46717	2.76479
HIE+PBS	2	15.6585	25.0909	9.43242	1.21733	2.32516
HIE+PBS	2	15.8172	25.0277	9.21058	1.43918	2.71166
HIE+PBS	2	15.2887	25.0663	9.77762	0.872138	1.83037
HIE+BMSCs	3	15.5777	25.0917	9.51395	1.13581	2.19742
HIE+BMSCs	3	15.1511	25.6439	10.4928	0.156989	1.11496
HIE+BMSCs	3	15.7156	26.378	10.6624	-0.0126673	0.991258
HIE+BMSCs	3	16.3358	27.1047	10.7689	-0.119187	0.920706
BMSCs+OE-NC	1	15.639	25.0007	9.36172	0.0544976	1.0385
BMSCs+OE-NC	1	15.6556	25.0702	9.41459	0.00162406	1.00113
BMSCs+OE-NC	1	16.6892	26.738	10.0488	-0.632577	0.645023
BMSCs+OE-NC	1	15.6171	25	9.38288	0.0333308	1.02337
BMSCs+OE-NC	1	15.7169	24.8953	9.17842	0.237789	1.17918
BMSCs+OE-NC	1	15.727	24.8378	9.11088	0.305336	1.23571
BMSCs+OE	2	15.9123	24.8965	8.98415	0.432064	1.34916
BMSCs+OE	2	16.124	25.9743	9.85036	-0.434148	0.740131
BMSCs+OE	2	15.8645	25.4544	9.58991	-0.173697	0.886568
BMSCs+OE	2	15.5996	24.547	8.94745	0.468764	1.38392
BMSCs+OE	2	16.0485	25.0121	8.96362	0.452596	1.3685
BMSCs+dPDZ	3	15.2328	25.1022	9.8694	-0.453186	0.730428
BMSCs+dPDZ	3	15.28	25.18	9.9	-0.483787	0.715098
BMSCs+dPDZ	3	15.4973	25.0641	9.5668	-0.150583	0.900887
BMSCs+dPDZ	3	15.3075	24.9541	9.64663	-0.230421	0.852386
BMSCs+dPDZ	3	15.2557	25.4081	10.1524	-0.736178	0.600328

## Sheet: Fig S3
Data Set	Target	Sample	Ctrl	Relative Quantity	Relative Quantity SD	Corrected Relative Quantity SD	Relative Quantity SEM	Corrected Relative Quantity SEM	Unscaled Expression	Unscaled Expression SD	Corrected Unscaled Expression SD	Unscaled Expression SEM	Corrected Unscaled Expression SEM	Expression	Expression SD	Corrected Expression SD	Expression SEM	Corrected Expression SEM	Wells	Mean Cq	Cq SD	Cq SEM
1-SYBR	GAPDH	normal	*	1	0.273298	0.273298	0.0910994	0.0910994											9	14.1843	0.394286	0.131429
1-SYBR	GAPDH	NC		1.30388	0.227918	0.227918	0.0759727	0.0759727											9	13.8015	0.252184	0.0840613
1-SYBR	GAPDH	SYNOP2-1		1.24307	0.212334	0.212334	0.0707779	0.0707779											9	13.8704	0.246432	0.0821439
1-SYBR	GAPDH	SYNOP2-2		1.13255	0.23353	0.23353	0.0778432	0.0778432											9	14.0048	0.29748	0.0991601
1-SYBR	GAPDH	SYNOP2-3		0.688527	0.154282	0.154282	0.0514272	0.0514272											9	14.7227	0.323272	0.107757
1-SYBR	SYNOP2	normal	*	1	0.38638	0.38638	0.128793	0.128793	1	0.473267	0.473267	0.157756	0.157756	1	0.473267	0.473267	0.157756	0.157756	9	24.3085	0.557429	0.18581
1-SYBR	SYNOP2	NC		1.28185	0.163813	0.163813	0.0546045	0.0546045	0.983107	0.212875	0.212875	0.0709585	0.0709585	0.983107	0.212875	0.212875	0.0709585	0.0709585	9	23.9503	0.184368	0.0614561
1-SYBR	SYNOP2	SYNOP2-1		0.962368	0.297624	0.297624	0.0992079	0.0992079	0.774185	0.273519	0.273519	0.0911729	0.0911729	0.774185	0.273519	0.273519	0.0911729	0.0911729	9	24.3639	0.44617	0.148723
1-SYBR	SYNOP2	SYNOP2-2		1.0776	0.284054	0.284054	0.0946845	0.0946845	0.951476	0.318427	0.318427	0.106142	0.106142	0.951476	0.318427	0.318427	0.106142	0.106142	9	24.2007	0.380293	0.126764
1-SYBR	SYNOP2	SYNOP2-3		0.370565	0.134154	0.134154	0.044718	0.044718	0.5382	0.229144	0.229144	0.0763815	0.0763815	0.5382	0.229144	0.229144	0.0763815	0.0763815	9	25.7407	0.522293	0.174098
